# Supplementary material for: Assessment of the educational value of endodontic access cavity preparation YouTube video as a learning resource for students
Source: PLoS One. 2022 Aug 10;17(8):e0272765. doi: 10.1371/journal.pone.0272765 (PMC9365130; doi:10.1371/journal.pone.0272765)
Supplement: S1 Table — (XLSX) [file pone.0272765.s001.xlsx]

## Sheet: YouTube account credential
Username	endodonticsurgery
Password	endodonticsurgery@123

## Sheet: Raw Data
Video demographics and characteristics														Scoring system							TOTAL
No	Video Link	Tooth type (Ant1 PM2 M3)	Video duration (seconds)	Days scince upload	Date of upload	Country of upload	Numbers of views	Number of likes	Number of dislikes	Number of Comments	Video's interaction index	Video's viewing rate	Authorship source (1)individual(2)company(3)academic	Definition	Importance of access cavity	Description	Instruments used	access cavity demonstreation	Evaluation criteria	Errors in access cavity
1	https://youtu.be/_zgHyL4ZsAg	3	176	2189	2015-12-19	USA	327994	1100	87	8	0.308847	14983.7	1	0	0	1	0	1	0	1	3
2	https://youtu.be/ePKznohlwY0	3	210	1641	2017-06-19	UAE	60912	350	11	0	0.556541	3711.88	1	0	1	1	1	1	1	0	5
3	https://youtu.be/lkWWAIULaM8	2	197	1132	2018-11-10	UAE	7856	115	7	4	1.37475	693.993	1	1	1	1	1	1	1	1	7
4	https://youtu.be/kR1zRui1dB8	3	227	1023	2019-02-27	India	10695	94	9	20	0.794764	1045.45	1	0	0	1	1	1	1	0	4
5	https://youtu.be/k2_z9ywKadM	3	420.4	917	2019-06-13	USA	4464	97	0	4	2.17294	486.805	1	0	0	1	1	1	1	0	4
6	https://youtu.be/Trm0RE7VLWM	2	633	797	2019-10-11	India	673502	3600	300	77	0.489976	84504.6	1	0	0	1	1	1	1	0	4
7	https://youtu.be/IfEtaVx_yDQ	3	215	777	2019-10-31	India	19209	235	4	15	1.20256	2472.2	1	0	0	1	1	1	1	0	4
8	https://www.youtube.com/watch?v=cBRQKfqP0ew	3	1262	717	30/12/2019	India	1890	70	0		3.7037	263.598	1	1	1	1	1	0	1	1	6
9	https://www.youtube.com/watch?v=2zcwGjJbQ_I&t=26s	2,3	2915	605	20/04/2020	India	55668	1300	0		2.33527	9201.32	1	1	1	1	1	1	1	1	7
10	https://youtu.be/_4Pg1kjZIZs	3	743	602	2020-04-23	Canada	60823	622	16	25	0.996334	10103.5	1	0	1	1	1	1	0	0	4
11	https://youtu.be/plnYGBPZZZw	2 and 3	265	587	2020-05-08	India	1578	83	0	4	5.25982	268.825	1	1	1	1	0	1	1	1	6
12	https://www.youtube.com/watch?v=cdd781DPTks	2,3	1189	582	13/5/2020	India	31421	1100	0		3.50084	5398.8	1	0	0	1	0	0	0	0	1
13	https://youtu.be/wY9rn_-djSg	2	132	480	2020-08-23	phillipines	5656	52	2	1	0.884017	1178.33	1	0	0	1	1	1	1	1	5
14	https://youtu.be/DgnaZV5gp4g	1	310	470	2020-09-02	India	93488	1200	29	42	1.25257	19891.1	1	0	0	1	1	1	1	0	4
15	https://youtu.be/TShGMTFtnlk	1	284	465	2020-09-07	India	23900	271	5	10	1.11297	5139.78	1	1	0	1	1	1	1	0	5
16	https://youtu.be/D6WzMkDBr2U	2	324	463	2020-09-09	India	64267	874	25	28	1.32105	13880.6	1	0	0	1	1	1	0	0	3
17	https://www.youtube.com/watch?v=JB4qEZfomKg	2	366	462	13/09/2020	India	72915	743	0	24	1.01899	15782.5	1	1	0	1	1	1	1	0	5
18	https://youtu.be/H9SxBQKRIck	3	480.08	457	2020-09-15	India	497950	3500	117	134	0.679385	108961	1	0	0	1	1	1	0	0	3
19	https://youtu.be/kF_CSqVuYI8	3	490	451	2020-09-20	India	3028602	13000	1200	663	0.389619	671530	1	1	0	1	1	1	1	0	5
20	https://youtu.be/5AateTLGvrs	3	711	444	2020-09-28	India	639472	3800	187	227	0.564997	144025	1	1	0	0	1	1	1	0	4
21	https://youtu.be/veu-wkl9VrY	3	142	420	2020-10-22	USA	9287	112	1	0	1.19522	2211.19	1	0	0	1	1	1	0	0	3
22	https://www.youtube.com/watch?v=cd9e92xFE5k&t=5s	1	940	376	2020-12-05	India	28536	826	0		2.89459	7589.36	1	0	0	1	0	0	0	0	1
23	https://youtu.be/SGXT1kBxfcQ	3	570	361	2020-12-20	India	541628	2000	94	148	0.351902	150035	1	0	0	1	1	1	0	0	3
24	https://youtu.be/gDn4-p1g_dc	3	536	358	23‏/12‏/2020	India	327789	1700	69	102	0.497576	91561.2	1	0	0	1	1	1	1	0	4
25	https://youtu.be/M17ZPrEZjAg	1	230	312	2021-02-07	UAE	21640	288	10	2	1.28466	6935.9	1	0	0	1	1	0	1	0	3
26	https://www.youtube.com/watch?v=hXjE1jKF8F0	3	2490	284	2021-03-07	UAE	95	3	0		3.15789	33.4507	1	1	1	1	1	1	1	1	7
27	https://youtu.be/utM76t1SZPk	3	120.07	277	2021-03-14	India	9471	167	5	8	1.71048	3419.13	1	0	0	1	1	0	0	0	2
28	https://youtu.be/3YVFW_6XlTw	3	107	269	2021-03-22	India	6990	120	4	3	1.65951	2598.51	1	0	0	1	1	0	0	0	2
29	https://youtu.be/24_uRxtB5jk	2	134	201	29‏/05‏/2021	Iraq	3729	60	1	0	1.58219	1855.22	1	0	0	1	1	1	1	0	4
30	https://youtu.be/2DL0cq7t74E	1	120	194	2021-06-05	Iraq	2051	64	0	0	3.12043	1057.22	1	0	0	1	1	1	1	0	4
31	https://youtu.be/0W0wGU43N6s	3	451	180	2021-06-19	India	9865	92	0	5	0.93259	5480.56	1	0	0	0	1	1	1	0	3
32	https://youtu.be/EbZEHyk4a_c	2	95	108	2021-08-30	UAE	2915	72	3	1	2.36707	2699.07	1	0	0	0	1	1	0	1	3
33	https://www.youtube.com/watch?v=YTBiCGSqlzM	1	497	61	16/10/2021	India	2330	74	0		3.17597	3819.67	1	0	0	1	1	1	1	1	5
34	https://www.youtube.com/watch?v=mAtOYeZ0bBc	3	3687	2120	26/02/2016	USA	52932	0	0		0	2496.79	2	1	1	1	1	1	1	1	7
35	https://youtu.be/579WIWwPpvM	3	749	4531	2009/ 07/21	USA	464988	1900	88	23	0.389687	10262.4	3	1	1	1	1	1	1	0	6
36	https://www.youtube.com/watch?v=qO_2lIC1ynY	1	1440	4481	2009-09-09	USA	132778	1100	0		0.82845	2963.13	3	1	1	1	1	1	1	1	7
37	https://youtu.be/jXD7PWXvfVY	1	681	730	2019-12-17	UK	78284	892	21	0	1.11262	10723.8	3	1	1	1	1	1	1	0	6
38	https://youtu.be/Vd2Z6cVuo2E	1	173	645	2020-03-11	UK	11655	130	0	0	1.1154	1806.98	3	1	1	1	1	1	1	0	6
39	https://www.youtube.com/watch?v=Um9rHqnh80U	3	2388	508	26/07/2020	India	534	15	0		2.80899	105.118	3	1	1	1	1	0	1	1	6
40	https://www.youtube.com/watch?v=9t3Bv-i5EMQ	3	471	416	29/10/2020	Egypt	35492	1000	0	17	2.81754	8531.73	3	1	1	1	1	1	1	0	6
41	https://www.youtube.com/watch?v=hXZfBzB9KxE&t=85s	1	558	236	2021-04-29	Saudi	3888	139	1	6	3.54938	1647.46	3	0	1	1	1	1	1	1	6
